# Supplementary material for: Evolutionary paths to macrolide resistance in a Neisseria commensal converge on ribosomal genes through short sequence duplications
Source: PLoS One. 2022 Jan 13;17(1):e0262370. doi: 10.1371/journal.pone.0262370 (PMC8758062; doi:10.1371/journal.pone.0262370)
Supplement: S1 Table — (XLSX) [file pone.0262370.s002.xlsx]

## Sheet: Sheet1
Supplementary Table 1. Neisseria elongata NCBI deposited genome rpmH and rpsC variants (n=18)
Genome Accession	rpmH Amino Acid Substitutions	rpsC intergenic insertions
NZ_LS483435.1	-	17GTTA
NZ_UGQW01000002.1	-	-
NZ_FOPS01000002.1	-	-
NZ_JAFEUH010000001.1	-	-
NZ_CP031255.1	-	-
NZ_CP031252.1	-	-
NZ_POXS01000001.1	-	-
NZ_POXY01000004.1	-	-
NZ_POXV01000006.1	-	-
NZ_POXJ01000005.1	A36T	-
NZ_POXH01000012.1	-	-
NZ_JVHH01000035.1	-	-
NZ_JVIM01000040.1	-	-
NZ_JVVT01000003.1	-	-
NZ_CP007726.1	-	17GTTA
CAJPQP010000147.1	-	-
CAJPMF010000035.1	-	-
ADBF01000050.1	-	17GTTA
*17GTTA is an insertion 17 basepairs upstream of the rpsC start site
