# Supplementary material for: Evolutionary paths to macrolide resistance in a Neisseria commensal converge on ribosomal genes through short sequence duplications
Source: PLoS One. 2022 Jan 13;17(1):e0262370. doi: 10.1371/journal.pone.0262370 (PMC8758062; doi:10.1371/journal.pone.0262370)
Supplement: S1 File — (ZIP) [file pone.0262370.s003.zip]

Archive with 108 entries (107 files):
- Supplemental-material-Sanger_files/
- __MACOSX/._Supplemental-material-Sanger_files
- Supplemental-material-Sanger_files/JA1_1_rpmH-rpmH-F1.ab1
- __MACOSX/Supplemental-material-Sanger_files/._JA1_1_rpmH-rpmH-F1.ab1
- Supplemental-material-Sanger_files/LJT_1_rpmH-rpmH-F1.fasta
- __MACOSX/Supplemental-material-Sanger_files/._LJT_1_rpmH-rpmH-F1.fasta
- Supplemental-material-Sanger_files/LJT_2_rpsC-rpsC-F1.fasta
- __MACOSX/Supplemental-material-Sanger_files/._LJT_2_rpsC-rpsC-F1.fasta
- Supplemental-material-Sanger_files/AM1_4_rpsC-rpsC-F1.ab1
- __MACOSX/Supplemental-material-Sanger_files/._AM1_4_rpsC-rpsC-F1.ab1
- Supplemental-material-Sanger_files/LJT_2_rpmH-rpmH-F1.ab1
- __MACOSX/Supplemental-material-Sanger_files/._LJT_2_rpmH-rpmH-F1.ab1
- Supplemental-material-Sanger_files/.DS_Store
- __MACOSX/Supplemental-material-Sanger_files/._.DS_Store
- Supplemental-material-Sanger_files/JA1_4_rpsC-rpsC-F1.ab1
- __MACOSX/Supplemental-material-Sanger_files/._JA1_4_rpsC-rpsC-F1.ab1
- Supplemental-material-Sanger_files/AR0945_MRS3.1_rpmHF1-R1-rpmHF1.ab1
- __MACOSX/Supplemental-material-Sanger_files/._AR0945_MRS3.1_rpmHF1-R1-rpmHF1.ab1
- Supplemental-material-Sanger_files/LJT_1_rpsC-rpsC-F1.fasta
- __MACOSX/Supplemental-material-Sanger_files/._LJT_1_rpsC-rpsC-F1.fasta
- Supplemental-material-Sanger_files/LJT_2_rpmH-rpmH-F1.fasta
- __MACOSX/Supplemental-material-Sanger_files/._LJT_2_rpmH-rpmH-F1.fasta
- Supplemental-material-Sanger_files/AM1_1_rpmH-rpmH-F1.ab1
- __MACOSX/Supplemental-material-Sanger_files/._AM1_1_rpmH-rpmH-F1.ab1
- Supplemental-material-Sanger_files/LJT_3_rpsC-rpsC-F1.ab1
- __MACOSX/Supplemental-material-Sanger_files/._LJT_3_rpsC-rpsC-F1.ab1
- Supplemental-material-Sanger_files/AR0945_CBW6.2.1_rpmHF1-R1-rpmHF1.ab1
- __MACOSX/Supplemental-material-Sanger_files/._AR0945_CBW6.2.1_rpmHF1-R1-rpmHF1.ab1
- Supplemental-material-Sanger_files/AM1_4_rpmH-rpmH-F1.ab1
- __MACOSX/Supplemental-material-Sanger_files/._AM1_4_rpmH-rpmH-F1.ab1
- Supplemental-material-Sanger_files/JA1_3_rpsC-rpsC-F1.fasta
- __MACOSX/Supplemental-material-Sanger_files/._JA1_3_rpsC-rpsC-F1.fasta
- Supplemental-material-Sanger_files/AM1_3_rpmH-rpmH-F1.fasta
- __MACOSX/Supplemental-material-Sanger_files/._AM1_3_rpmH-rpmH-F1.fasta
- Supplemental-material-Sanger_files/JA1_1_rpsC-rpsC-F1.ab1
- __MACOSX/Supplemental-material-Sanger_files/._JA1_1_rpsC-rpsC-F1.ab1
- Supplemental-material-Sanger_files/AM1_1_rpsC-rpsC-F1.ab1
- __MACOSX/Supplemental-material-Sanger_files/._AM1_1_rpsC-rpsC-F1.ab1
- Supplemental-material-Sanger_files/JA1_3_rpmH-rpmH-F1.fasta
- __MACOSX/Supplemental-material-Sanger_files/._JA1_3_rpmH-rpmH-F1.fasta
- Supplemental-material-Sanger_files/LJT_3_rpmH-rpmH-F1.ab1
- __MACOSX/Supplemental-material-Sanger_files/._LJT_3_rpmH-rpmH-F1.ab1
- Supplemental-material-Sanger_files/AM1_3_rpsC-rpsC-F1.fasta
- __MACOSX/Supplemental-material-Sanger_files/._AM1_3_rpsC-rpsC-F1.fasta
- Supplemental-material-Sanger_files/JA1_4_rpmH-rpmH-F1.ab1
- __MACOSX/Supplemental-material-Sanger_files/._JA1_4_rpmH-rpmH-F1.ab1
- Supplemental-material-Sanger_files/LJT_2_rpsC-rpsC-F1.ab1
- __MACOSX/Supplemental-material-Sanger_files/._LJT_2_rpsC-rpsC-F1.ab1
- Supplemental-material-Sanger_files/AR0945_CBW6.2.1_rpmHF1-R1-rpmHF1.fasta
- __MACOSX/Supplemental-material-Sanger_files/._AR0945_CBW6.2.1_rpmHF1-R1-rpmHF1.fasta
- Supplemental-material-Sanger_files/JA1_2_rpmH-rpmH-F1.fasta
- __MACOSX/Supplemental-material-Sanger_files/._JA1_2_rpmH-rpmH-F1.fasta
- Supplemental-material-Sanger_files/JA1_1_rpsC-rpsC-F1.fasta
- __MACOSX/Supplemental-material-Sanger_files/._JA1_1_rpsC-rpsC-F1.fasta
- Supplemental-material-Sanger_files/AM1_2_rpsC-rpsC-F1.fasta
- __MACOSX/Supplemental-material-Sanger_files/._AM1_2_rpsC-rpsC-F1.fasta
- Supplemental-material-Sanger_files/AM1_1_rpmH-rpmH-F1.fasta
- __MACOSX/Supplemental-material-Sanger_files/._AM1_1_rpmH-rpmH-F1.fasta
- Supplemental-material-Sanger_files/JA1_2_rpsC-rpsC-F1.ab1
- __MACOSX/Supplemental-material-Sanger_files/._JA1_2_rpsC-rpsC-F1.ab1
- Supplemental-material-Sanger_files/JA1_3_rpmH-rpmH-F1.ab1
- __MACOSX/Supplemental-material-Sanger_files/._JA1_3_rpmH-rpmH-F1.ab1
- Supplemental-material-Sanger_files/AR0945_CBW4.1.1_rpmHF1-R1-rpmHF1.ab1
- __MACOSX/Supplemental-material-Sanger_files/._AR0945_CBW4.1.1_rpmHF1-R1-rpmHF1.ab1
- Supplemental-material-Sanger_files/LJT_1_rpsC-rpsC-F1.ab1
- __MACOSX/Supplemental-material-Sanger_files/._LJT_1_rpsC-rpsC-F1.ab1
- Supplemental-material-Sanger_files/AM1_3_rpmH-rpmH-F1.ab1
- __MACOSX/Supplemental-material-Sanger_files/._AM1_3_rpmH-rpmH-F1.ab1
- Supplemental-material-Sanger_files/AR0945_LT1.1_rpmHF1-R1-rpmHF1.ab1
- __MACOSX/Supplemental-material-Sanger_files/._AR0945_LT1.1_rpmHF1-R1-rpmHF1.ab1
- Supplemental-material-Sanger_files/AR0945_LT1.1_rpmHF1-R1-rpmHF1.fasta
- __MACOSX/Supplemental-material-Sanger_files/._AR0945_LT1.1_rpmHF1-R1-rpmHF1.fasta
- Supplemental-material-Sanger_files/AM1_2_rpsC-rpsC-F1.ab1
- __MACOSX/Supplemental-material-Sanger_files/._AM1_2_rpsC-rpsC-F1.ab1
- Supplemental-material-Sanger_files/JA1_2_rpsC-rpsC-F1.fasta
- __MACOSX/Supplemental-material-Sanger_files/._JA1_2_rpsC-rpsC-F1.fasta
- Supplemental-material-Sanger_files/JA1_1_rpmH-rpmH-F1.fasta
- __MACOSX/Supplemental-material-Sanger_files/._JA1_1_rpmH-rpmH-F1.fasta
- Supplemental-material-Sanger_files/AM1_2_rpmH-rpmH-F1.fasta
- __MACOSX/Supplemental-material-Sanger_files/._AM1_2_rpmH-rpmH-F1.fasta
- Supplemental-material-Sanger_files/AM1_1_rpsC-rpsC-F1.fasta
- __MACOSX/Supplemental-material-Sanger_files/._AM1_1_rpsC-rpsC-F1.fasta
- Supplemental-material-Sanger_files/JA1_3_rpsC-rpsC-F1.ab1
- __MACOSX/Supplemental-material-Sanger_files/._JA1_3_rpsC-rpsC-F1.ab1
- Supplemental-material-Sanger_files/AM1_4_rpmH-rpmH-F1.fasta
- __MACOSX/Supplemental-material-Sanger_files/._AM1_4_rpmH-rpmH-F1.fasta
- Supplemental-material-Sanger_files/JA1_4_rpsC-rpsC-F1.fasta
- __MACOSX/Supplemental-material-Sanger_files/._JA1_4_rpsC-rpsC-F1.fasta
- Supplemental-material-Sanger_files/JA1_2_rpmH-rpmH-F1.ab1
- __MACOSX/Supplemental-material-Sanger_files/._JA1_2_rpmH-rpmH-F1.ab1
- Supplemental-material-Sanger_files/LJT_3_rpmH-rpmH-F1.fasta
- __MACOSX/Supplemental-material-Sanger_files/._LJT_3_rpmH-rpmH-F1.fasta
- Supplemental-material-Sanger_files/AM1_2_rpmH-rpmH-F1.ab1
- __MACOSX/Supplemental-material-Sanger_files/._AM1_2_rpmH-rpmH-F1.ab1
- Supplemental-material-Sanger_files/LJT_3_rpsC-rpsC-F1.fasta
- __MACOSX/Supplemental-material-Sanger_files/._LJT_3_rpsC-rpsC-F1.fasta
- Supplemental-material-Sanger_files/AR0945_MRS3.1_rpmHF1-R1-rpmHF1.fasta
- __MACOSX/Supplemental-material-Sanger_files/._AR0945_MRS3.1_rpmHF1-R1-rpmHF1.fasta
- Supplemental-material-Sanger_files/LJT_1_rpmH-rpmH-F1.ab1
- __MACOSX/Supplemental-material-Sanger_files/._LJT_1_rpmH-rpmH-F1.ab1
- Supplemental-material-Sanger_files/AM1_4_rpsC-rpsC-F1.fasta
- __MACOSX/Supplemental-material-Sanger_files/._AM1_4_rpsC-rpsC-F1.fasta
- Supplemental-material-Sanger_files/AM1_3_rpsC-rpsC-F1.ab1
- __MACOSX/Supplemental-material-Sanger_files/._AM1_3_rpsC-rpsC-F1.ab1
- Supplemental-material-Sanger_files/JA1_4_rpmH-rpmH-F1.fasta
- __MACOSX/Supplemental-material-Sanger_files/._JA1_4_rpmH-rpmH-F1.fasta
- Supplemental-material-Sanger_files/AR0945_CBW4.1.1_rpmHF1-R1-rpmHF1.fasta
- __MACOSX/Supplemental-material-Sanger_files/._AR0945_CBW4.1.1_rpmHF1-R1-rpmHF1.fasta
