# Supplementary material for: Evolutionary paths to macrolide resistance in a Neisseria commensal converge on ribosomal genes through short sequence duplications
Source: PLoS One. 2022 Jan 13;17(1):e0262370. doi: 10.1371/journal.pone.0262370 (PMC8758062; doi:10.1371/journal.pone.0262370)
Supplement: S1 File — (ZIP) [file pone.0262370.s003.zip › Supplemental-material-Sanger_files/LJT_1_rpsC-rpsC-F1.fasta]

>LJT_1_rpsC-rpsC-F1
GAAGCCAGTTGGATGAATTTTTTGTCCCATAGCTTTTCCTTAGTTACCCACCGTCACAGCAATATGACATGTTTGTTTTTCAATACGATTTCCACGACCCTTAGCTCGAGCACGACCCTTAGCTCGAGCCTGAAAGCGTTTTAATGATGCGGCTTTATCTACACAAATCATAACAACTTTCAGATCGTCTATATCAGCACCTTCATTATGCTCTGCAN
